# Supplementary material for: Migration Dynamics of Human NK Cell Preparations in Microchannels and Their Invasion Into Patient‐Derived Tissue
Source: J Cell Mol Med. 2025 Mar 30;29(7):e70481. doi: 10.1111/jcmm.70481 (PMC11955413; doi:10.1111/jcmm.70481)
Supplement: Supplementary file 1 — Data S1. [file JCMM-29-e70481-s001.zip]

Archive with 6 entries (6 files):
- jcmm70481-sup-0001-Moter et al_Supplementary Figures_clean version.docx
- jcmm70481-sup-0002-Moter et al_Supplementary Information_clean version.docx
- jcmm70481-sup-0003-Moter et al_Supplementary Movies.docx
- Supplementary movie 1.mov
- Supplementary movie 2.mp4
- Supplementary movie 3.mp4
